# Supplementary material for: Genetic dissection of quantitative trait loci for flag leaf size in bread wheat (Triticum aestivum L.)
Source: Front Plant Sci. 2022 Dec 14;13:1047899. doi: 10.3389/fpls.2022.1047899 (PMC9807109; doi:10.3389/fpls.2022.1047899)
Supplement: Supplementary file 2 [file Table_1.xlsx]

## Sheet: Table S1
Supplementary Table 1 Correlation coefficients among flag leaf length (FLL), flag leaf width (FLW), and flag leaf area (FLA) in different environments
Environment	Trait	FLL	FLW	FLA
E1	FLL	1
	FLW	0.71****	1
	FLA	0.91****	0.89****	1
E2	FLL	1
	FLW	0.61****	1
	FLA	0.93****	0.85****	1
E3	FLL	1
	FLW	0.49****	1
	FLA	0.88****	0.82****	1
E4	FLL	1
	FLW	0.61****	1
	FLA	0.91****	0.87****	1
E5	FLL	1
	FLW	0.68****	1
	FLA	0.94****	0.87****	1
E6	FLL	1
	FLW	0.82****	1
	FLA	0.97****	0.92****	1
BLUE	FLL	1
	FLW	0.64****	1
	FLA	0.93****	0.87****	1
****Significance at P < 0.001

## Sheet: Table S2
Supplementary Table 2 Quantitative trait loci (QTL) for flag leaf length (FLL), flag leaf width (FLW), and flag leaf area (FLA) identified across different environments in the WC12 population
Trait	QTL	Environment	Genetic Interval (cM)	Flanking markers	LOD	PVE (%)	Add
FLL	QFll.cib-2A	E6	90.25–99.75	AX-108772133–AX-111168960	2.79	1.69	0.72
	QFll.cib-1B	E1	108.25–114.5	AX-109492475–AX-109953225	3.44	2.25	0.73
		E5	113.25–114.5	AX-109492475–AX-109953225	3.21	3.38	1.03
		E6	109.75–114.5	AX-110000934–AX-109492475	4.6	2.76	0.91
	QFll.cib-2B.1	E4	5.5–6.5	AX-110468597–AX-108835134	4.0609	9.9889	-0.8724
	QFll.cib-2B.2	E1	28.5–30.5	AX-109305292–KA12	7.3801	17.9903	-1.9285
		E2	28.5–30.5	AX-109305292–KA12	4.8882	13.1526	-1.1644
		E4	28.5–30.5	AX-109305292–KA12	3.6987	7.3053	-0.7618
		E5	28.5–30.5	KA12–KA15	13.8829	30.8656	-3.1423
		E6	29.5–30.5	KA12–KA15	5.9072	14.1969	-1.8897
		BLUE	28.5–30.5	AX-109305292–KA12	10.613	24.9193	-1.6258
	QFll.cib-2B.3	E2	107.5–108.5	AX-111003717–AX-108980566	2.5254	6.5769	-0.8234
	QFll.cib-3B	E1	11.75–12.75	AX-111477581–AX-110922074	2.56	1.65	-0.63
	QFll.cib-5B	E3	107.75–110.75	AX-108922118–AX-109941289	2.64	6.68	0.74
	QFll.cib-6B	E3	21.75–24.25	AX-89518540–AX-109560996	2.56	6.34	-0.72
	QFll.cib-2D	E1	124.5–128.5	AX-111956072–Ppd-D1	23.0378	45.0321	3.1745
		E2	127.5–128.5	AX-111956072–Ppd-D1	17.4248	36.6451	2.1599
		E4	117.5–128.5	AX-110289516–AX-111956072	3.7801	6.9293	0.7511
		E5	119.5–127.5	AX-110289516–AX-111956072	15.012	31.3538	3.5929
		E6	123.5–128.5	AX-110289516–AX-111956072	29.4843	53.1185	3.7669
		BLUE	121.5–128.5	AX-110289516–AX-111956072	20.0764	40.0249	2.2264
	QFll.cib-4D	E5	73.25–74.25	AX-110540073–AX-169335122	2.52	2.64	0.91
	QFll.cib-5D.1	E1	6.75–7.75	AX-109561083–AX-109243867	5.47	3.73	-0.94
		E6	6.75–7.75	AX-109561083–AX-109243867	8.34	5.09	-1.23
		BLUE	6.5–7.5	AX-109561083–AX-109243867	4.88	4.21	-0.7
	QFll.cib-5D.2	E2	15.75–17.25	AX-89591395–AX-110581813	3.83	4.39	-0.78
FLW	QFlw.cib-1A	BLUE	10.5–12.5	AX-108756149–AX-109859875	4.89	3.3	0.04
	QFlw.cib-2A	E2	11.25–12.75	AX-108756149–AX-109859875	5.46	6.04	0.06
	QFlw.cib-5A.1	E3	18.75–28.25	AX-109848605–AX-109434576	2.64	3.87	0.05
	QFlw.cib-5A.2	E3	73.25–74.75	AX-111253877–AX-109907430	2.68	3.46	-0.05
	QFlw.cib-7A	E2	5.75–6.75	AX-109399969–AX-111675883	6.76	7.63	-0.06
		BLUE	5.5–6.5	AX-109399969–AX-111675883	4.35	2.9	-0.04
	QFlw.cib-1B.1	E1	29.25–30.25	AX-109886973–AX-108872900	2.7	1.35	-0.04
		E5	29.25–30.25	AX-109886973–AX-108872900	6.13	5.24	-0.08
	QFlw.cib-1B.2	E2	34.25–35.25	AX-108852470–AX-111228420	2.64	2.8	-0.04
	QFlw.cib-1B.3	E5	78.75–79.75	AX-89579786–AX-111472489	3.4	2.86	0.06
	QFlw.cib-2B.1	E1	29.5–30.5	KA12–KA15	5.3583	13.5241	-0.1205
		E3	30.5–33.5	KA13–KA17	3.2992	8.5743	-0.0679
		E5	29.5–30.5	KA12–KA15	4.8045	11.6018	-0.1106
		E6	29.5–30.5	KA12–KA15	5.4543	13.484	-0.1078
		BLUE	29.5–30.5	KA12–KA15	5.0044	12.7018	-0.0821
	QFlw.cib-2B.2	E2	38.5–39.5	KA29–AX-110033091	3.8276	10.4144	-0.0717
	QFlw.cib-2B.3	E2	129.5–135.5	AX-110546949–AX-110465724	2.195	5.5327	-0.0523
	QFlw.cib-3B.1	E1	51.75–53.25	AX-109474707–AX-110687552	7.39	3.88	-0.08
	QFlw.cib-3B.2	E1	57.25–58.25	AX-111476277–AX-109491393	15.32	8.9	0.11
		E2	57.75–58.75	AX-109491393–AX-109451814	3.99	4.38	0.05
		E6	57.25–58.25	AX-111476277–AX-109491393	3.02	2.3	0.05
	QFlw.cib-3B.3	BLUE	65.5–67.5	AX-110392610–AX-109461374	5.69	3.74	0.05
	QFlw.cib-4B.1	E1	68.5–71.5	AX-109848007–AX-111236223	3.7587	10.4936	0.0898
		E6	68.5–71.5	AX-110536593–AX-109848007	5.0205	12.1737	0.1083
		BLUE	68.5–71.5	AX-109848007–AX-111236223	3.3191	9.3978	0.0596
	QFlw.cib-4B.2	E3	82.5–84.5	AX-110534482–AX-109909104	11.8265	27.2883	0.1221
	QFlw.cib-4B.3	E1	90.5–92.5	AX-110928817–Rht-B1	6.8962	20.5664	0.1254
		E2	88.5–90.5	AX-111585045–AX-110928817	8.1825	19.5992	0.1027
		E4	90.5–92.5	Rht-B1–AX-111497396	6.8261	16.4172	0.1028
		E5	88.5–90.5	AX-111735154–AX-111585045	8.7115	20.3126	0.145
		BLUE	90.5–92.5	AX-110928817–Rht-B1	6.7806	20.7429	0.0883
	QFlw.cib-7B	E1	0–1.75	AX-111622646–AX-89376898	3.86	1.92	-0.05
	QFlw.cib-2D.1	E1	119.5–128.5	AX-110289516–AX-111956072	11.793	26.4324	0.1968
		E2	127.5–129.5	AX-111956072–Ppd-D1	4.6057	11.2956	0.079
		E5	120.5–128.5	AX-110289516–AX-111956072	10.0505	22.8673	0.1571
		E6	127.5–129.5	AX-111956072–Ppd-D1	19.9079	40.4293	0.1903
		BLUE	119.5–128.5	AX-110289516–AX-111956072	9.8854	22.2605	0.1236
	QFlw.cib-2D.2	E4	128.5–130.5	AX-111096297–AX-109836946	2.4941	6.4566	0.0592
	QFlw.cib-5D.1	E1	0–1.25	AX-110085499–AX-110995368	10.6	5.75	-0.09
		E4	0–1.25	AX-110085499–AX-110995368	3.02	6.52	-0.06
		E5	0–1.25	AX-110085499–AX-110995368	4.94	4.08	-0.07
		E6	0–1.75	AX-110085499–AX-110995368	6.98	5.57	-0.07
		BLUE	0–1.5	AX-110085499–AX-110995368	10.88	7.58	-0.07
	QFlw.cib-5D.2	E1	22.75–25.25	AX-109380070–AX-111860462	4.74	2.46	0.06
		BLUE	23.5–25.5	AX-111860462–AX-89642798	4.46	2.89	0.04
	QFlw.cib-5D.3	E6	55.75–59.25	AX-110444965–AX-109909998	3.46	2.73	0.05
	QFlw.cib-7D.1	E2	34.75–35.25	AX-109332089–AX-109656174	5.37	6.38	0.06
		E3	34.75–35.25	AX-109332089–AX-109656174	2.91	3.81	0.05
		E6	31.75–32.75	AX-110062822–AX-109307591	3.67	2.95	0.05
	QFlw.cib-7D.2	E1	37.25–39.75	AX-108814055–AX-110766722	5.47	2.84	0.06
		E5	39.25–40.75	AX-110766722–AX-111021788	3.78	3.15	0.06
		BLUE	39.5–40.5	AX-110766722–AX-111021788	7.74	5.21	0.06
FLA	QFla.cib-1B.2	E5	113.5–114	AX-109492475–AX-109953225	4.09	2.94	2.82
	QFla.cib-2B.1	E4	5.5–6.5	AX-110468597–AX-108835134	3.0276	7.6426	-2.0396
	QFla.cib-2B.2	E1	29.5–30.5	KA12–KA15	6.655	15.4733	-6.3158
		E2	27.5–29.5	AX-109305292–KA12	4.7135	12.4673	-3.1972
		E3	30.5–33.5	KA13–KA17	3.5071	6.3276	-2.1933
		E5	28.5–30.5	KA12–KA15	11.265	25.3276	-7.5795
		BLUE	29.5–30.5	KA12–KA15	9.3124	21.3845	-4.3835
	QFla.cib-2B.3	E2	107.5–108.5	AX-111003717–AX-108980566	2.9736	7.7406	-2.5194
	QFla.cib-4B.1	E4	73.5–75.5	AX-109637078–AX-109330683	2.3093	6.4516	1.8565
	QFla.cib-4B.2	E1	78.5–79.5	AX-111780380–AX-111507276	5.7719	13.8785	5.9035
		BLUE	78.5–79.5	AX-111780380–AX-111507276	4.0439	10.1819	2.9794
	QFla.cib-4B.3	E3	82.5–84.5	AX-111735154–AX-111585045	3.0223	7.506	2.7524
	QFla.cib-2D	E1	122.5–128.5	AX-110289516–AX-111956072	17.9864	37.1439	9.9026
		E2	127.5–128.5	AX-111956072–Ppd-D1	12.8791	28.602	5.3734
		E5	120.5–128.5	AX-110289516–AX-111956072	14.6107	31.3909	8.7509
		BLUE	122.5–128.5	AX-110289516–AX-111956072	18.0456	37.1865	5.8816
	QFla.cib-5D.1	BLUE	0–1.5	AX-110085499–AX-110995368	3.76	3.66	-1.77
	QFla.cib-5D.2	E5	6.5–7.5	AX-109561083–AX-109243867	10.25	8.44	-4.78
	QFla.cib-5D.3	E5	22.5–25.5	AX-111860462–AX-89642798	5.88	4.24	3.43
PVE phenotypic variation explained; LOD logarithm of the odd; Add additive effects (positive values idicate that allele from W7268 are increasing the trait scores, and negative values indicate that alleles from CY12 are increasing the trait scores); BLUE best linear unbiased estimator

## Sheet: Table S3
Supplementary Table 3 Developd KASP markers used in this study
Marker	Pysical position (v2.1)	Pysical position (v1.0)	Primer name	Sequence (5'-3')
KA01	2B - 52009022	2B - 45790990	Fam	TGTGACTATCAAAATGCCTGCA
			Hex	TGTGACTATCAAAATGCCTGCG
			Com	AGCATATGGACTATGGAGTTATGG
KA02	2B - 52316725	2B - 46099799	Fam	ATCCCCTCATTCTCTCACCGA
			Hex	ATCCCCTCATTCTCTCACCGC
			Com	TCTCCCATTTCCCACTTTCCCT
KA03	2B - 53808727	2B - 46800656	Fam	ACATGGAGGTGATCAAGGACC
			Hex	ACATGGAGGTGATCAAGGACG
			Com	TCGTCTGGTATATCGTCCGA
KA04	2B - 54468712	2B - 47455357	Fam	CCCTTAAATGACAGTCCAGCAA
			Hex	CCCTTAAATGACAGTCCAGCAC
			Com	GGAGCTATCTTTGAAAATTAGTGGC
KA05	2B - 55029645	2B - 48031753	Fam	GTGTGTACGATATGGCTGGG
			Hex	GTGTGTACGATATGGCTGGC
			Com	CAGCAATTAGGTAAGGAAGGATCAT
KA06	2B - 56089838	2B - 49100870	Fam	CTCACCTTGTCCTTCTCCTGT
			Hex	CTCACCTTGTCCTTCTCCTGC
			Com	AAGGAGCAACTGCCTCGAC
KA07	2B - 56470382	2B - 49491936	Fam	TGAGGATGGATCAGATTTGGGTA
			Hex	TGAGGATGGATCAGATTTGGGTG
			Com	TGCTTTGTTTGGGTCTTCCTG
KA08	2B - 57402258	2B - 50287706	Fam	TCACCTCATCCTCTTGCACA
			Hex	TCACCTCATCCTCTTGCACC
			Com	GCCATTTTCTAGCATGAAGGACC
KA09	2B - 59249919	2B - 52138173	Fam	GATGTCATCCGTGCAGCAAT
			Hex	GATGTCATCCGTGCAGCAAC
			Com	TGTCTGATATAGTAAACCGTGTCG
KA10	2B - 60503416	2B - 53402089	Fam	AGTGCCATAATACCCATGAAGCT
			Hex	AGTGCCATAATACCCATGAAGCA
			Com	TGTTTGGACAGTGGCAACCT
KA11	2B - 60758231	2B - 53660327	Fam	TGCTTCAGATGTCTAATAGTGGATG
			Hex	TGCTTCAGATGTCTAATAGTGGATC
			Com	TGGAATGTTCGATCTAGCCAACT
KA12	2B - 62027727	2B - 54887542	Fam	AAGAAACGGGTCATGGCGAA
			Hex	AAGAAACGGGTCATGGCGAG
			Com	CGCCAGCTCCATGATGTACTA
KA13	2B - 63842122	2B - 56588629	Fam	ACGAAGATCGGACTACATAGAGAT
			Hex	ACGAAGATCGGACTACATAGAGAC
			Com	TGCGGCAACTGCGACTTA
KA14	2B - 66464611	2B - 58935683	Fam	GTTTGTGCCATCGTCATAGCT
			Hex	GTTTGTGCCATCGTCATAGCC
			Com	CCTCTCTTCCTCTGTTCGTCA
KA15	2B - 68709117	2B - 61184421	Fam	TCATCCTTGCCAGTTCTGTTA
			Hex	TCATCCTTGCCAGTTCTGTTC
			Com	AGTTGCCCAGGTTCTACTACG
KA16	2B - 72653459	2B - 65105798	Fam	AGAGGGAGGAGACCAGGGAT
			Hex	AGAGGGAGGAGACCAGGGAC
			Com	CCACGGCCATAACTCAGCA
KA17	2B - 72921349	2B - 65375364	Fam	GAGCCCTTTGTTCAGCAGCT
			Hex	GAGCCCTTTGTTCAGCAGCC
			Com	CGTAACAGAGCCACAGGATTT
KA18	2B - 74343317	2B - 66805981	Fam	TGCATGAGATATGGTAGCAGGTT
			Hex	TGCATGAGATATGGTAGCAGGTC
			Com	ATCGCCTAACCGTCCATTCA
KA19	2B - 74738270	2B - 67202920	Fam	ACATGTGACCTCCAGGAGAAAT
			Hex	ACATGTGACCTCCAGGAGAAAC
			Com	CGACCTTCACCGACGTATACA
KA20	2B - 75725079	2B - 68196842	Fam	GCTCTCCGTTTGTTCCTGGG
			Hex	GCTCTCCGTTTGTTCCTGGC
			Com	GCACCACCCAGATATCAACAG
KA21	2B - 76524916	2B - 69006399	Fam	ACATCAATTCCCCGCAAAAAT
			Hex	ACATCAATTCCCCGCAAAAAG
			Com	AGTGATGCGATACAATCCTCCT
KA22	2B - 78344070	2B - 70837272	Fam	ACCCAAGTCCATCATCGTAC
			Hex	ACCCAAGTCCATCATCGTAG
			Com	CCCTTTTTCTACTAGTGCTACTTGG
KA23	2B - 78736200	2B - 71230547	Fam	CACCAAGAAATTGTCGCCCTT
			Hex	CACCAAGAAATTGTCGCCCTA
			Com	ACCATCAGATCTGTTCCGTGTTT
KA24	2B - 80122083	2B - 72610551	Fam	TCAGAGATAGTTCTTTAGCTTCCTT
			Hex	TCAGAGATAGTTCTTTAGCTTCCTC
			Com	TGCAACAATCGTGAAAGATGAGG
KA25	2B - 80657491	2B - 73103801	Fam	AACCCTCGCAGCACTTTCA
			Hex	AACCCTCGCAGCACTTTCG
			Com	GAATTCATGTGTTCCAGGGCT
KA26	2B - 80825480	2B - 73273477	Fam	TGCTCCTATCCCAGAACACA
			Hex	TGCTCCTATCCCAGAACACG
			Com	AAGGTCTCAGATGGTTTGGTT
KA27	2B - 81550648	2B - 74007040	Fam	TGGCAGGCATTGTTCGAATT
			Hex	TGGCAGGCATTGTTCGAATA
			Com	TGCAAATGCTTTTCCCAGTATC
KA28	2B - 83626414	2B - 76093188	Fam	TCCTTGTTCTACGCACAGTACAT
			Hex	TCCTTGTTCTACGCACAGTACAG
			Com	CTGAATCTGATGGCATGGTTTGA
KA29	2B - 84441777	2B - 76912579	Fam	GAGGTCCCTGCAGCTTTCA
			Hex	GAGGTCCCTGCAGCTTTCG
			Com	AGGACTGGAGGGAGATGATCAC

## Sheet: Table S4
Supplementary Table 4 Genes in the interval of the major QTL QFll/Fla.cib-2B
Gene ID in CS (v2.1)	Gene ID in CS (v1.0)	Orthologs in rice	Annotation
TraesCS2B03G0219400	TraesCS2B02G095000		Actin cross-linking protein, putative (DUF569)
TraesCS2B03G0219800	TraesCS2B02G095100		DNAJ heat shock N-terminal domain-containing protein-like
TraesCS2B03G0220100	TraesCS2B02G095200		Actin cross-linking protein, putative (DUF569)
TraesCS2B03G0220500	TraesCS2B02G095300	Os06g0152800	epstein-barr nuclear antigen
TraesCS2B03G0221200	TraesCS2B02G095400		actin cross-linking protein, putative (DUF569)
TraesCS2B03G0221400	TraesCS2B02G095500	Os07g0695400	Kinase interacting (KIP1-like) family protein
TraesCS2B03G0221500	TraesCS2B02G095600	Os02g0658600	Expansin protein
TraesCS2B03G0221600	TraesCS2B02G095700	Os02g0658600	Expansin protein
TraesCS2B03G0221800	TraesCS2B02G095800	Os07g0672700	UDP-Glycosyltransferase
TraesCS2B03G0222000	TraesCS2B02G095900	Os07g0628500	Transcription factor
TraesCS2B03G0222400	TraesCS2B02G096000	Os07g0695300	Protein kinase-like protein
TraesCS2B03G0222600	TraesCSU02G196100		Pseudo-response regulator
TraesCS2B03G0222700	TraesCSU02G221500		Pseudo-response regulator
TraesCS2B03G0222800	TraesCSU02G199500	Os07g0695100	Pseudo-response regulator
TraesCS2B03G0223200	TraesCS2B02G096100	Os07g0694800	Sporulation protein RMD1
TraesCS2B03G0223300	TraesCS2B02G096200	Os07g0694700	Ascorbate peroxidase
TraesCS2B03G0223400	TraesCS2B02G096300	Os07g0694600	Arogenate dehydratase
TraesCS2B03G0224400	TraesCS2B02G096400		Tapetum determinant 1
TraesCS2B03G0224500	TraesCS2B02G096500	Os05g0588200	UvrABC system protein C
TraesCS2B03G0224600	TraesCS2B02G096600	Os07g0694500	Serine/threonine-protein kinase ATM
TraesCS2B03G0224700	TraesCS2B02G096700	Os07g0694400	Glycosyltransferases
TraesCS2B03G0225000	TraesCS2B02G096800	Os07g0694400	Glycosyltransferases
TraesCS2B03G0225300	TraesCS2B02G096900		F-box family protein
TraesCS2B03G0226000	TraesCS2B02G097000	Os07g0633300	Pyridoxal 5'-phosphate synthase subunit PdxT
TraesCS2B03G0226100	TraesCS2B02G097100	Os03g0178000	Elongation factor 1-alpha
TraesCS2B03G0226200	TraesCS2B02G097200		Nuclear pore complex protein NUP205
TraesCS2B03G0226300	TraesCS2B02G097300	Os03g0177900	Elongation factor 1-alpha
TraesCS2B03G0226600	TraesCS2B02G097400	Os04g0390500	Yellow stripe-like transporter 12
TraesCS2B03G0226700	TraesCS2B02G097500		Urease subunit gamma
TraesCS2B03G0226800	TraesCS2B02G097600	Os04g0390500	Yellow stripe-like transporter 12
TraesCS2B03G0226900	TraesCS2B02G097700		Urease subunit gamma
TraesCS2B03G0227100	TraesCS2B02G097800		MLO-like protein
TraesCS2B03G0227200	TraesCS2B02G097900		MLO-like protein
TraesCS2B03G0227700	TraesCS2B02G098000	Os07g0555000	F-box family protein
TraesCS2B03G0227800	TraesCS2B02G098100	Os07g0694300	Peroxidase
TraesCS2B03G0227900	TraesCS2B02G098200	Os07g0694300	Peroxidase
TraesCS2B03G0228000	TraesCS2B02G098300	Os07g0554900	F-box family protein
TraesCS2B03G0228200	TraesCS2B02G098400	Os07g0694300	Peroxidase
TraesCS2B03G0228300	TraesCS2B02G098500	Os07g0694000	Phosphoinositide phospholipase C
TraesCS2B03G0228400	TraesCS2B02G098600	Os07g0694300	Peroxidase
TraesCS2B03G0228600	TraesCS2B02G098700	Os07g0694300	Peroxidase
TraesCS2B03G0229100	TraesCS2B02G098800	Os07g0693900	Symplekin
TraesCS2B03G0229200	TraesCS2B02G098900		D-ribose-binding periplasmic
TraesCS2B03G0229600	TraesCS2B02G099100	Os07g0602050	D-ribose-binding periplasmic
TraesCS2B03G0229700	TraesCS2B02G099200	Os07g0602050	D-ribose-binding periplasmic
TraesCS2B03G0229900	TraesCS2B02G099400	Os07g0602050	D-ribose-binding periplasmic
TraesCS2B03G0230000	TraesCS2B02G099500	Os07g0693800	Omega-3 fatty acid desaturase
TraesCS2B03G0230200	TraesCS2B02G099600	Os07g0620200	Chaperone protein dnaJ
TraesCS2B03G0230400	TraesCS2B02G099700	Os07g0693700	Syntaxin-binding protein 5-like protein
TraesCS2B03G0230500	TraesCS2B02G099800	Os07g0661550	RING/FYVE/PHD zinc finger protein
TraesCS2B03G0231100	TraesCS2B02G099900	Os07g0604550	Mitochondrial import inner membrane translocase subunit Tim17
TraesCS2B03G0231500	TraesCS2B02G100000	Os07g0604500	Mitochondrial import inner membrane translocase subunit Tim17
TraesCS2B03G0231600	TraesCS2B02G100100	Os07g0548100	F-box domain containing protein
TraesCS2B03G0231700	TraesCS2B02G100200	Os07g0599100	Disease resistance protein (NBS-LRR class) family
TraesCS2B03G0231800	TraesCS2B02G100300	Os07g0538400	receptor kinase 1
TraesCS2B03G0232200	TraesCS2B02G100400	Os07g0691800	26S protease regulatory subunit

## Sheet: Table S5
Supplementary Table 5 Variation of TraesCS2B03G0230000 between W7268 and CY12
Position (v2.1)	Position (v1.0)	W7268	CY12	Site	Description
66374164	58844372	G	A	intron
66375076	58845284	G	A	intron
66375367	58845575	C	T	exon IV	synonymous SNP
66375553	58845761	C	T	exon V	Arg→Trp
66376199	58846407	C	T	exon VIII	Ala→Val
66376353	58846561	G	C	exon VIII	synonymous SNP

## Sheet: Table S6
Supplementary Table 6 Genotype analysis of major QTL in wheat accessions
Accession name	Accession type	Genotype
		QFll/Fla.cib-2B	QFlw.cib-4B.3	QFll/Flw/Fla.cib-2D
Bailangmai	Landrace	BB	BB	BB
Bangdadongmai-1	Landrace	AA	AA	AA
Bendihongmai	Landrace	BB	BB	AA
Fulanni	Landrace	AA	AA	BB
Jiacha	Landrace	AA	AA	BB
Jiachabangdadongmai-3	Landrace	AA	BB	AA
Jiachabangdadongmai-4	Landrace	AA	BB	AA
Jiachabangdadongmai-5	Landrace	AA	BB	AA
Jianweihudouhuang	Landrace	AA	BB	BB
Quchunbai	Landrace	AA	BB	BB
ZM08815	Landrace	BB	AA	AA
ZM08816	Landrace	BB	AA	BB
ZM08817	Landrace	AA	AA	BB
ZM08818	Landrace	BB	AA	AA
ZM08820	Landrace	BB	AA	AA
ZM08824	Landrace	AA	AA	BB
ZM11506	Landrace	BB	AA	AA
ZM11532	Landrace	BB	AA	AA
ZM11543	Landrace	BB	AA	BB
ZM11565	Landrace	BB	AA	BB
ZM11799	Landrace	BB	AA	BB
ZM11805	Landrace	AA	AA	AA
ZM11806	Landrace	BB	AA	AA
ZM11812	Landrace	BB	AA	AA
ZM11855	Landrace	BB	AA	AA
ZM11856	Landrace	BB	AA	AA
ZM11857	Landrace	BB	AA	AA
ZM11870	Landrace	BB	BB	AA
ZM11891	Landrace	BB	BB	AA
ZM11930	Landrace	BB	BB	AA
ZM11931	Landrace	BB	BB	AA
ZM11947	Landrace	BB	BB	AA
ZM11948	Landrace	BB	AA	BB
ZM11955	Landrace	BB	AA	AA
ZM11960	Landrace	BB	BB	AA
ZM11994	Landrace	BB	BB	AA
ZM12064	Landrace	AA	BB	AA
ZM12070	Landrace	BB	BB	AA
ZM12072	Landrace	BB	AA	AA
ZM12073	Landrace	BB	AA	AA
ZM12075	Landrace	BB	BB	AA
ZM1813	Landrace	BB	BB	AA
ZM2511	Landrace	BB	AA	AA
ZM3489	Landrace	AA	AA	AA
ZM4679	Landrace	BB	AA	AA
ZM4711	Landrace	BB	BB	AA
ZM4737	Landrace	AA	BB	AA
ZM4780	Landrace	AA	BB	AA
ZM4787	Landrace	AA	BB	AA
ZM4846	Landrace	AA	BB	AA
ZM5453	Landrace	AA	BB	AA
ZM5465	Landrace	AA	BB	AA
ZM5479	Landrace	BB	AA	AA
ZM5480	Landrace	BB	AA	BB
ZM5487	Landrace	BB	AA	BB
ZM5488	Landrace	BB	AA	AA
ZM5567	Landrace	BB	BB	BB
ZM5574	Landrace	BB	AA	BB
ZM5654	Landrace	BB	AA	BB
ZM5723	Landrace	BB	BB	BB
ZM5782	Landrace	BB	BB	BB
ZM5826	Landrace	BB	BB	BB
ZM5854	Landrace	BB	BB	BB
ZM5897	Landrace	BB	BB	AA
ZM5962	Landrace	BB	AA	BB
ZM6202	Landrace	BB	BB	BB
ZM6243	Landrace	BB	BB	BB
ZM6261	Landrace	AA	AA	AA
ZM6333	Landrace	BB	BB	BB
ZM6352	Landrace	BB	BB	AA
ZM6559	Landrace	AA	BB	BB
ZM7186	Landrace	BB	BB	AA
ZM7455	Landrace	BB	BB	BB
ZM7716	Landrace	BB	AA	BB
ZM8327	Landrace	BB	BB	AA
Chuanmai 104	Cultivar	AA	BB	BB
Chuanmai 107	Cultivar	AA	BB	BB
Chuanmai 28	Cultivar	AA	BB	BB
Chuanmai 36	Cultivar	AA	AA	BB
Chuanmai 41	Cultivar	BB	BB	BB
Chuanmai 42	Cultivar	AA	BB	BB
Chuanmai 43	Cultivar	BB	BB	BB
Chuanmai 44	Cultivar	BB	BB	BB
Chuanmai 45	Cultivar	BB	BB	BB
Chuanmai 46	Cultivar	BB	AA	BB
Chuanmai 51	Cultivar	BB	AA	BB
Chuanmai 54	Cultivar	BB	AA	BB
Chuanmai 56	Cultivar	AA	AA	BB
Chuanmai 58	Cultivar	AA	BB	BB
Chuannong 12	Cultivar	BB	BB	BB
Chuannong 16	Cultivar	BB	AA	BB
Chuannong 17	Cultivar	AA	BB	BB
Chuannong 18	Cultivar	BB	AA	BB
Chuannong 19	Cultivar	BB	AA	BB
Chuannong 20	Cultivar	AA	BB	BB
Chuannong 21	Cultivar	BB	AA	BB
Chuannong 22	Cultivar	AA	BB	BB
Chuannong 23	Cultivar	BB	BB	BB
Chuannong 27	Cultivar	BB	BB	BB
Chuanyu 12	Cultivar	AA	BB	BB
Chuanyu 16	Cultivar	AA	AA	BB
Chuanyu 17	Cultivar	AA	BB	AA
Chuanyu 18	Cultivar	BB	AA	BB
Chuanyu 19	Cultivar	BB	AA	BB
Chuanyu 20	Cultivar	BB	AA	BB
Chuanyu 21	Cultivar	AA	BB	AA
Chuanyu 23	Cultivar	AA	BB	BB
Chuanyu 24	Cultivar	BB	BB	BB
Luozhen1hao	Cultivar	BB	AA	AA
Mian 22	Cultivar	AA	AA	BB
Mian 33	Cultivar	BB	BB	BB
Mian 37	Cultivar	BB	BB	BB
Mian 38	Cultivar	AA	AA	BB
Mian 45	Cultivar	BB	AA	BB
Mianyang 1848	Cultivar	BB	AA	BB
Mianyang 20	Cultivar	AA	BB	AA
Mianyang 28	Cultivar	AA	AA	BB
Nei2889	Cultivar	BB	AA	BB
Rikaze2hao	Cultivar	BB	BB	BB
W12R	Cultivar	BB	BB	AA
W12S	Cultivar	AA	BB	BB
W138	Cultivar	AA	BB	BB
W139	Cultivar	BB	BB	BB
W1718	Cultivar	AA	AA	AA
W29	Cultivar	AA	BB	BB
W465	Cultivar	BB	BB	BB
W47	Cultivar	AA	AA	BB
YR10	Cultivar	BB	BB	BB
YR15	Cultivar	BB	BB	BB
YR5	Cultivar	AA	BB	BB
Zangchun6hao	Cultivar	AA	BB	BB
Zangdong6hao	Cultivar	AA	BB	AA
Zhengzhou9023	Cultivar	AA	BB	BB
Zhongkemai 13F10	Cultivar	AA	BB	AA
Zinuo168	Cultivar	AA	BB	BB
AA means this accession had the corresponding favorable allele; BB means this accession had the corresponding un-favorable allele
